# Supplementary material for: Reliability and Validity of Dual-Task Mobility Assessments in People with Chronic Stroke
Source: PLoS One. 2016 Jan 25;11(1):e0147833. doi: 10.1371/journal.pone.0147833 (PMC4726712; doi:10.1371/journal.pone.0147833)
Supplement: S1 Dataset — (XLSX) [file pone.0147833.s001.xlsx]

## Sheet: AX
Subject Code	Gender	Age	Height (cm)	Weight(kg)	BMI	Onset time (months) (first time)	Others	Total Medication	Walking aid (indoor)	Walking aid (outdoor)	Falls	Education year	VS/Executive	Naming	Attention-FDS,BDS	Attention-Vigilance	Attention-Serial7s	Language-Sentence rep	Language -VF	Abstraction	Delayed recall	Orientation	Education	MoCA Total	1	2	3	4	5	6	7	8	9	10	11	12	13	14	15	16	ABC Total	Q1	Q2	Q3	Q4	Q5	Q6	Q7	Q8
DT001	1	57	176	78	25.1808	72	0	0	0	0	1	10	5	3	2	1	2	2	0	1	3	6	0	25	70	70	85	90	60	50	90	80	80	80	65	70	50	80	60	70	71.875	1	0	1	0	1	0	1	0
DT002	0	62	161	67	25.8478	168	0	0	1	1	0	0	1	1	2	1	1	2	0	0	2	6	1	17	100	95	100	85	80	40	100	100	100	75	95	95	90	95	80	85	88.4375	1	1	1	0	1	1	1	1
DT004	0	55	155	49	20.3954	60	0	0	0	0	1	6	1	3	2	1	1	2	0	2	1	6	1	20	100	100	80	100	0	0	100	100	100	100	100	70	70	100	100	70	80.625	0	0	0	0	0	0	0	0
DT005	0	58	154	38	16.0229	108	0	0	0	0	0	10	4	3	2	1	3	2	1	2	2	6	0	26	80	80	70	80	70	60	70	80	80	80	80	70	60	60	40	80	71.25	1	1	0	1	1	0	1	0
DT006	0	62	157	61	24.7475	95		5	0	2	0	8	3	3	2	1	3	2	1	1	4	6	0	26	60	50	40	50	40	30	50	60	60	60	60	40	40	60	60	50	50.625	1	1	0	0	1	0	1	0
DT007	1	50	176	87	28.0863	160	0	0	0	0	0		5	3	2	1	3	2	1	1	4	6	1	29	100	90	90	100	80	90	100	100	90	90	80	60	50	90	70	70	84.375	1	0	0	0	1	0	1	0
DT008	1	75	152	40	17.313	108			0	2	1	5	3	3	2	1	1	2	1	2	1	6	1	23	60	60	70	60	0	60	60	60	60	60	60	60	50	60	0	60	52.5	1	1	0	0	1	0	1	0
DT009	1	71	156	60	24.6548	84			0	0	0	6	3	3	2	0	3	2	1	0	0	6	1	21	90	60	80	80	80	60	90	80	60	80	60	60	50	80	50	60	70	1	1	0	0	1	1	1	0
DT010	1	53	165	70	25.7117	84			0	0	0	9	3	3	2	1	3	2	1	1	0	6	0	22	100	100	100	100	90	90	100	100	90	90	100	90	80	90	70	90	92.5	0	1	0	0	1	0	1	0
DT011	1	55	175	83	27.102	24			0	1	0	11	5	3	2	1	1	2	0	2	5	6	0	27	90	90	90	80	60	50	0	90	80	80	60	80	20	90	0	80	65	1	0	0	0	1	0	1	0
DT012	1	51	178	64	20.1995	72			0	1	0	5	3	3	2	1	3	2	1	1	4	6	1	27	60	50	50	60	50	40	50	50	50	50	40	40	40	50	0	40	45	1	1	0	1	1	0	1	0
DT013	1	63	167	75	26.8923	192			0	1	0	2	4	2	2	1	3	2	1	1	2	6	1	25	90	80	80	90	80	70	90	80	80	80	70	70	60	80	40	50	74.375	1	1	0	0	1	0	1	0
DT014	1	57	172	81	27.3797	63	0	0	0	1	0	7	4	3	2	1	3	2	1	1	2	6	0	25	65	60	80	100	70	50	50	80	50	80	80	70	70	80	60	50	68.4375	1	1	0	0	0	1	0	1
DT015	1	80	155	65	27.0552	144			0	1	0	3	3	2	2	0	3	2	0	2	0	6	1	21	60	60	70	70	0	0	0	70	60	70	60	50	60	40	0	60	45.625	1	1	1	0	1	0	1	0
DT016	1	62	156	72	29.5858	72			0	1	0	9	5	3	2	0	3	2	1	2	4	6	0	28	100	80	80	100	80	80	90	90	90	90	80	80	70	80	80	70	83.75	1	1	0	1	1	1	1	0
DT017	1	57	170	69	23.8754	108			0	0	0	12	5	3	2	1	3	2	1	2	4	5	0	28	100	90	70	100	70	60	60	90	90	90	80	90	70	90	60	80	80.625	1	1	0	0	1	0	1	0
DT018	1	64	160	68.5	26.7578	77			0	0	1	3	4	3	2	1	3	2	0	2	4	6	1	28																		1	1	0	0	1	0	1	0
DT019	1	63		55		120			0	0	0	7	3	3	2	1	2	2	1	1	2	4	0	21	90	50	80	30	30	10	10	80	70	90	90	50	50	80	70	80	60	1	1	1	1	1	0	0	1
DT021	1	60	168	57	20.1956	55	0	0	0	0	1	13	4	3	2	1	1	2	1	2	5	4	0	25	90	90	85	85	85	80	80	90	90	80	70	80	50	90	70	70	80.3125	1	0	0	0	1	1	1	0
DT024	1	65	166	60	21.7738	24	0	0	0	0	1	10	4	3	1	1	3	2	1	1	2	6	0	24	90	80	90	80	80	80	90	80	80	80	90	70	80	90	80	80	82.5	0	1	1	1	0	0	0	0
DT025	0	67	152	60	25.9695	60	0	0	0	1	0	3	1	0	1	0	1	2	1	0	2	6	1	15	100	80	100	80	80	50	100	80	80	90	90	80	80	80	60	60	80.625	1	1	1	1	0	0	1	1
DT027	0	64	154	67	28.251		0	0	1	1	0	6	5	3	2	1	3	2	0	1	0	6	1	24	70	70	80	80	50	60	70	70	70	70	60	70	70	70	60	60	67.5	0	1	1	1	1	1	0	1
DT028	1	62	157	64	25.9645	60	1	1	0	0	0	9	4	3	2	1	2	2	1	2	3	6	0	26	100	70	70	80	70	60	60	70	70	80	70	60	70	70	60	50	69.375	1	1	0	0	1	0	1	0
DT029	0	64	164	72	26.7698	144	1	1	0	1	0	15	5	3	2	1	2	2	1	2	2	6	0	26	100	100	80	80	80	50	100	70	100	80	100	80	50	80	80	50	80	1	1	1	1	0	1	0	1
DT030	0	80				6	0	0	0	1	1	9	4	2	2	1	3	0	1	1	0	6	0	20	90	90	90	90	70	60	90	90	100	90	80	80	70	80	0	80	78.125	1	0	0	0	1	0	1	0
DT032	0	50	159	50	19.7777	144			0	1	0	11	5	3	1	1	3	2	1	2	4	5	0	27	100	70	100	100	100	100	80	10	100	100	90	70	60	100	60	60	81.25	1	1	0	0	1	0	1	0
DT033	1	64	159	67	26.5021	96	0	0	0	1	0	13	5	3	2	1	3	2	1	2	3	6	0	28	100	90	90	100	100	80	100	100	100	100	90	90	0	100	100	90	89.375	1	1	0	1	1	0	1	0
DT034	1	53	171	89	30.4367	96	0	0	0	1	0	9	4	1	1	1	3	2	0	0	1	6	0	19	90	90	80	90	50	40	70	70	70	70	90	80	50	80	70	70	72.5	1	1	0	0	1	0	1	0
DT035	1	61	155	59	24.5578	19	1	1	0	0	0	11	5	3	2	1	3	2	1	2	3	6	0	28	90	30	30	50	40	20	50	60	70	60	50	50	30	70	20	10	45.625	1	1	1	1	0	1	0	0
DT036	1	70	152	41.6	18.0055	12	0	0	0	0	0	9	4	3	2	0	2	2	1	2	2	6	0	24	100	80	100	100	100	70	100	90	90	100	100	80	60	100	70	60	87.5	1	1	1	0	0	0	1	0
DT037	1	55	170	85.5	29.5848	42	0	0	0	0	1	17	5	3	2	1	2	2	1	2	3	6	0	27	90	70	90	80	80	30	50	100	100	70	90	50	70	100	50	70	74.375	1	0	1	1	1	1	0	1
DT039	0	52	158	53.9	21.5911	192	2	2	0	0	0	3	3	2	1	0	2	2	1	1	2	5	1	20	100	55	85	80	85	50	95	100	80	100	50	49	49	50	0	30	66.125	1	0	0	0	0	1	1	0
DT040	1	60	165	68	24.977	34	0	0	0	1	0	11	5	3	2	1	3	2	0	2	2	6	0	26	100	90	60	70	70	70	60	100	100	100	90	80	60	90	50	80	79.375	1	1	1	1	0	0	0	0
DT041	1	66	162	65	24.7676		0	0	0	0	0	9	4	3	1	1	1	2	1	2	0	6	0	21	100	99	99	80	80	80	80	99	99	99	80	99	80	99	80	80	89.5625	1	1	0	0	1	0	1	0
DT042	1	54	165	62.7	23.0303	56	0	0	0	1	0	9	3	3	2	1	3	2	1	2	4	6	0	27	90	80	80	100	80	0	100	100	100	100	75	50	0	100	50	100	75.3125	1	1	0	0	1	0	1	0
DT043	1	67	165	52.3	19.2103	78	1	1	0	1	0	6	4	3	1	1	3	2	1	2	0	6	1	24	100	70	100	100	100	70	100	100	100	100	90	100	100	100	80	80	93.125	1	0	1	0	1	0	0	0
DT045	1	71	158	78.9	31.6055	48	0	0	1	1	0	4	3	2	1	1	3	2	1	1	3	6	1	24	50	50	30	50	50	30	50	50	50	50	50	20	0	50	20	30	39.375	0	0	0	0	1	0	1	0
DT046	0	61	157.5	72.7	29.3071	66	0	0	0	0	0	9	4	3	2	1	3	2	0	1	1	6	0	23	90	60	80	60	40	40	80	80	80	50	80	60	60	80	50	50	65	1	1	0	0	1	0	1	1
DT047	1	53	170	63	21.7993	135	1	1	0	0	0	6	5	3	1	1	3	2	1	2	2	6	1	27	90	85	80	85	85	80	90	90	90	90	90	90	85	90	85	85	86.875	1	0	0	0	1	0	1	0
DT048	1	62	163	55.5	20.889	112	0	0	0	1	0	13	4	3	2	1	3	2	1	2	3	6	0	27	100	90	100	100	100	40	60	90	90	90	90	80	80	100	70	80	85	1	1	0	0	1	0	1	0
DT049	1	70	176	70.2	22.6627	85	0	0	0	0	0	10	3	3	0	1	2	2	1	2	3	5	0	22	95	90	90	90	80	60	95	95	95	95	95	95	90	95	70	80	88.125	1	1	0	0	1	0	1	0
DT050	1	55	160	72.7	28.3984	167	2	2	0	1	1	8	5	3	2	1	3	2	1	2	1	6	0	26	100	100	100	90	90	70	90	100	100	100	100	90	100	100	90	90	94.375	1	1	1	0	1	0	1	0
DT053	1	69	160	58	22.6562	171	2	2	0	1	1	13	3	3	2	1	2	2	1	2	1	6	0	23	99	98	99	99	80	70	60	60	50	60	90	70	70	90	50	40	74.0625	1	0	0	1	1	0	1	0
DT054	1	72	171	72	24.623	218	0	0	0	1	0	18	5	3	1	0	3	2	1	2	1	6	0	24	100	85	85	90	90	70	95	99	95	90	90	90	85	95	70	60	86.8125	1	0	0	0	1	0	1	0
DT055	1	63	173.75	81.8	27.0959		0	0	0	1	0	10	4	3	1	1	1	2	0	2	2	5	0	21	100	90	100	100	30	0	60	100	100	100	100	95	90	100	50	60	79.6875	1	1	1	0	1	0	1	0
DT056	1	51	170	71	24.5675	57	1	1	0	0	0	14	4	3	2	1	2	2	1	2	4	6	0	27	100	90	85	90	85	80	100	100	90	100	100	90	90	100	85	85	91.875	0	1	1	1	0	0	0	0
DT057	1	77	173.75	49.5	16.3967	156	1	1	2	2	1	10	5	3	2	1	3	2	1	2	2	6	0	27	100	50	100	100	30	30	30	100	60	60	50	30	40	50	30	30	55.625	1	0	0	0	0	0	0	0
DT058	1	60	168	62	21.9671	114	0	0	0		0	9	3	3	1	1	3	2	0	1	0	5	0	19	70	50	50	40	40	30	60	60	60	55	55	40	40	50	40	40	48.75	1	1	0	0	1	0	1	0
DT060	0	68	152.5	58.6	25.1975	249	1	1	0	0	1	8	4	3	2	0	3	2	1	1	3	6	0	25	90	80	70	70	70	70	50	80	80	80	80	50	50	70	10	20	63.75	1	1	0	0	1	1	1	0
DT061	1	64	146	56.8	26.6467	241	0	0	0	4	1	12	5	2	2	1	2	2	1	1	3	6	0	25	70	60	50	50	50	40	40	60	60	60	50	50	50	60	0	20	48.125	0	1	0	0	1	0	0	1
DT062	1	70	162	65	24.7676	127	0	0	0	1	0	3	4	3	2	1	3	2	1	1	5	6	1	29	80	75	70	70	70	60	80	80	80	80	85	75	70	70	60	60	72.8125	1	1	1	1	1	1	1	1
DT063	1	53	168.75	86	30.2003	120	1	1	0	0	0	8	3	3	2	1	3	2	0	1	3	5	0	23	50	50	50	50	50	40	50	60	70	60	60	30	50	70	50	50	52.5	0	1	1	1	0	1	0	0
DT064	1	57	157.5	61.4	24.7518	252	0	0	0	0	1	14	3	3	2	1	2	2	1	1	2	6	0	23	99	100	100	98	98	95	99	100	100	50	99	94	95	95	50	50	88.875	1	0	0	0	1	1	1	0
DT065	1	67	170	70	24.2215	120	0	0	0	1	0	7	5	3	2	1	1	2	0	1	0	6	0	21	90	92	86	92	50	95	100	95	95	100	95	95	0	95	0	95	79.6875	1	1	1	1	0	0	0	1
DT066	1	63	170	60	20.7612	108	1	1	0	1	0	9	4	3	2	1	3	2	1	2	3	6	0	27	100	100	100	100	100	100	100	100	100	100	90	100	60	100	80	90	95	1	0	0	0	0	0	1	0
DT067	1	75	165	55.9	20.5326	72	4	4	0	1	0	9	4	3	2	1	3	2	1	1	1	6	0	24	80	70	40	80	80	20	50	70	60	60	80	60	20	80	0	30	55	1	0	0	0	0	0	0	0
DT068	1	67	170	68.5	23.7024		0	0	0	0	0	12	5	2	2	1	3	2	0	2	3	5	0	25	100	100	80	95	80	70	100	95	90	85	90	80	70	90	90	70	86.5625	1	0	0	0	1	0	1	0
DT070	1	52	170	69	23.8754	156	0	0	0	1	1	6	4	3	2	1	3	2	0	1	3	6	1	26	100	50	100	50	100	50	100	100	100	100	100	100	80	100	50	50	83.125	0	1	1	1	0	1	0	1
DT071	1	72	163	68.2	25.669	131	0	0	0	1	0	11	4	3	2	1	3	2	1	1	3	6	0	26	98	50	70	80	40	20	80	100	100	100	100	100	70	100	70	50	76.75	1	1	0	0	1	0	1	0
DT072	1	64	168	47.6	16.8651	83	0	0	0	1	0	8	5	3	2	1	3	2	1	2	4	6	0	29	100	50	80	80	50	30	70	70	80	70	70	50	50	70	40	50	63.125	1	1	0	0	1	1	1	0
DT073	1	73	149	55	24.7737	39	0	0	0	0	0	8	2	2	1	0	2	2	1	1	3	6	0	20	100	100	100	100	100	100	100	100	100	100	100	100	100	100	100	100	100	1	0	0	0	1	0	1	0
DT075	0	57	160	72.7	28	145	0	1	0	0	1	13	3	3	2	1	3	2	1	2	5	6	0	28	100	100	100	60	40	40	100	100	100	80	80	50	50	90	30	30	71.875	1	0	0	1	1	1	1	1
DT076	1	68	165	77.3	28	125	1	5	0	1	0	6	2	3	2	1	3	2	1	1	2	6	1	24	50	50	50	50	50	50	50	50	50	50	50	50	50	50	50	50	50	1	1	0	1	1	0	0	0
DT077	0	61	156.25	54.5	22.3232	96	0	0	0	1	0	19	4	3	1	1	3	2	1	2	5	6	0	28	100	100	100	60	50	50	100	100	90	80	100	80	70	100	80	70	83.125	1	0	0	0	1	0	1	0
DT078	0	78	155	60	24.974	216	0	0	0	0	0	6	3	3	2	1	3	2	1	0	1	6	1	23	49	40	30	80	80	30	80	70	80	80	50	70	80	80	50	50	62.4375	1	1	0	0	1	0	1	0
DT079	1	78	161	76.7	30	51	2	5	0	0	0	8	5	3	2	1	3	2	1	1	1	5	0	24	100	100	80	80	70	70	80	70	80	80	70	70	70	80	60	70	76.875	1	0	0	0	1	0	1	0
DT080	0	67	151.5	60	26	134	2	3	0	0	1	6	2	3	1	0	2	2	0	1	5	6	1	24	50	50	50	50	40	40	80	70	80	50	80	70	40	80	40	20	55.625	1	0	0	0	1	0	1	0
DT081	1	63	167	75.7	27	60	0	3	0	0	0	5	4	3	2	1	3	2	1	2	4	6	1	29	100	100	100	100	80	90	100	100	100	100	100	100	90	100	90	80	95.625	1	0	0	0	1	0	1	0
DT082	1	68	150	63.2	26	302	0	2	0	1	0	8	3	2	2	1	3	2	1	1	2	6	0	23	70	80	60	50	50	40	70	80	50	80	70	60	30	70	20	20	56.25	1	1	0	0	1	1	1	0
DT083	1	75	163	62	23	182	0	3	0	0	1	9	4	3	2	1	3	2	1	1	3	6	0	26	60	50	30	60	50	50	70	80	70	80	80	60	30	70	40	50	58.125	1	0	1	1	0	1	1	1
DT084	1	64	174	67.7	22	125	3	7	0	1	0	10	5	3	2	1	3	2	1	2	2	6	0	27	80	80	90	100	30	20	50	70	70	70	80	50	20	90	0	30	58.125	1	0	0	0	1	0	1	0
DT086	1	60	172.5	65.9	22.1466	95	0	0	0	0	0	12	5	3	2	1	3	2	1	2	4	6	0	29	100	100	100	100	100	100	100	100	100	100	100	100	100	100	100	100	100	1	0	0	0	1	0	1	0
DT087	0	62	151.5	47.7	21	48	1	3	0	0	0	7	4	3	2	1	3	2	1	1	0	6	0	23	60	70	60	60	55	65	60	70	80	100	85	80	90	90	85	80	74.375	1	1	0	0	0	0	1	0
DT089	0	73	154	55.7	23	159	0	4	0	1	0	18	5	3	2	1	3	2	1	1	5	6	0	29	100	100	80	75	50	20	30	80	80	90	100	80	50	80	50	60	70.3125	1	1	0	0	1	0	1	0
DT091	1	64	170	75	26	65	0	2	0	1	0	9	4	3	2	1	3	2	1	2	3	6	0	27	90	70	70	50	50	30	60	60	70	70	60	50	40	70	50	50	58.75	1	1	1	1	0	1	1	1
DT092	1	70				33	0	3	0	1	0	16	5	3	2	0	3	2	1	2	0	6	0	24	90	90	40	70	70	30	80	90	90	80	100	90	90	80	40	40	73.125	1	1	0	0	0	1	1	1
DT093	1	53	172	77.3	26	37	1	1	0	1	0	11	5	3	2	1	3	2	1	0	1	6	0	24	100	100	100	100	50	50	100	100	100	80	80	70	70	100	50	70	82.5	1	1	0	0	1	0	1	0
DT094	0	71	149	42.5	19	208	1	4	0	2	0	10	5	3	2	1	3	2	1	2	1	6	0	26	80	50	50	20	0	0	50	60	60	60	60	20	20	50	0	0	36.25	1	0	0	0	1	0	1	0
DT096	1	52	162.5	68.2	26	75	0	0	0	0	0	11	4	3	2	1	2	2	1	2	2	6	0	24	100	90	65	80	65	65	85	90	100	100	95	80	80	85	80	70	83.125	1	0	0	0	0	1	1	0
DT098	1	50	155	61.1	25	41	0	1	0	1	1	14	5	3	2	0	2	2	1	2	2	6	0	25	80	50	80	90	70	50	60	60	70	70	80	70	60	80	50	50	66.875	0	1	1	1	0	1	0	1
DT099	0	56	150	73.4	33	134	1	2	2	4	1	11	5	3	2	0	2	2	1	2	3	6	0	26	60	70	50	60	30	0	50	70	70	70	70	70	40	60	0	30	50	1	0	0	0	0	0	1	0
DT0101	0	53	160	58	22.7	148	o	1	0	0	0	14	5	3	1	1	3	2	1	2	3	6	0	27	98	70	90	80	70	60	98	99	95	99	99	95	90	98	90	98	89.3125	1	0	0	0	0	0	1	0
DT0102	0	54	152.5	57.3	25	7	0	3	0	1	0	6	4	3	2	1	3	2	0	0	4	6	1	26	80	70	100	70	60	80	50	100	100	75	90	60	60	100	45	50	74.375	1	1	0	0	1	0	1	0
DT0103	1	65	167	89	32	87	0	1	0	1	0	12	4	3	2	1	3	2	1	2	4	6	0	28	90	90	80	80	70	70	80	80	80	80	80	70	70	70	70	70	76.875	1	0	0	0	1	0	1	0
DT0104	1	59	168	68	24	123	1	3	0	1	0	11	5	3	2	1	3	2	1	2	1	6	0	26	100	90	90	90	90	90	100	100	100	100	100	100	90	90	90	90	94.375	1	0	0	0	1	0	1	0
DT0105	0	50	163	49	18	24	1	2	1	2	0	17	5	2	2	1	3	2	0	2	4	6	0	26	80	80	50	80	50	30	40	50	60	80	80	50	60	20	0	60	54.375	1	0	0	0	0	0	1	0
DT106	1	62	171	71	24	118	0	3	0	0	0	9	5	3	2	1	3	2	1	2	2	6	0	27	90	90	70	80	70	80	90	90	80	90	80	80	80	90	80	80	82.5	1	0	0	0	0	0	1	0
DT107	0	54	147	48	22	101	0	0	0	0	0	6	4	3	2	1	3	2	1	2	4	6	1	29	90	70	90	70	60	60	80	70	70	80	60	70	70	70	60	60	70.625	1	1	1	1	0	1	1	1
											1
[truncated: 164 more columns]
