# Supplementary material for: Reliability and Validity of Dual-Task Mobility Assessments in People with Chronic Stroke
Source: PLoS One. 2016 Jan 25;11(1):e0147833. doi: 10.1371/journal.pone.0147833 (PMC4726712; doi:10.1371/journal.pone.0147833)
Supplement: S2 Dataset — (XLSX) [file pone.0147833.s002.xlsx]

## Sheet: AX
Subject Code	Gender	Age	Height (cm)	Weight(kg)	BMI	Walking aid (indoor)	Walking aid (outdoor)	Fall in past 12 months	injury	Education year	VS/Executive	Naming	Attention-FDS,BDS	Attention-Vigilance	Attention-Serial7s	Language-Sentence rep	Language -VF	Abstraction	Delayed recall	Orientation	Education	MoCA Total	1	2	3	4	5	6	7	8	9	10	11	12	13	14	15	16	ABC Total	Q1	Q2	Q3	Q4	Q5	Q6	Q7	Q8	Q9	Q10
DT001	1	57	176	78	25.1808	0	0	1		10	5	3	2	1	2	2	0	1	3	6	0	25	70	70	85	90	60	50	90	80	80	80	65	70	50	80	60	70	71.875	1	0	1	0	1	0	1	0	1	1
DT002	0	62	161	67	25.8478	1	1	0		0	1	1	2	1	1	2	0	0	2	6	1	17	100	95	100	85	80	40	100	100	100	75	95	95	90	95	80	85	88.4375	1	1	1	0	1	1	1	1	1	0
DT004	0	55	155	49	20.3954	0	0	1		6	1	3	2	1	1	2	0	2	1	6	1	20	100	100	80	100	0	0	100	100	100	100	100	70	70	100	100	70	80.625	0	0	0	0	0	0	0	0	1	1
DT005	0	58	154	38	16.0229	0	0	0		10	4	3	2	1	3	2	1	2	2	6	0	26	80	80	70	80	70	60	70	80	80	80	80	70	60	60	40	80	71.25	1	1	0	1	1	0	1	0	0	0
DT006	0	62	157	61	24.7475	0	2	0		8	3	3	2	1	3	2	1	1	4	6	0	26	60	50	40	50	40	30	50	60	60	60	60	40	40	60	60	50	50.625	1	1	0	0	1	0	1	0	0	0
DT007	1	50	176	87	28.0863	0	0	0			5	3	2	1	3	2	1	1	4	6	1	29	100	90	90	100	80	90	100	100	90	90	80	60	50	90	70	70	84.375	1	0	0	0	1	0	1	0	0	0
DT008	1	75	152	40	17.313	0	2	1		5	3	3	2	1	1	2	1	2	1	6	1	23	60	60	70	60	0	60	60	60	60	60	60	60	50	60	0	60	52.5	1	1	0	0	1	0	1	0	0	1
DT009	1	71	156	60	24.6548	0	0	0		6	3	3	2	0	3	2	1	0	0	6	1	21	90	60	80	80	80	60	90	80	60	80	60	60	50	80	50	60	70	1	1	0	0	1	1	1	0	0	1
DT010	1	53	165	70	25.7117	0	0	0		9	3	3	2	1	3	2	1	1	0	6	0	22	100	100	100	100	90	90	100	100	90	90	100	90	80	90	70	90	92.5	0	1	0	0	1	0	1	0	0	1
DT011	1	55	175	83	27.102	0	1	0		11	5	3	2	1	1	2	0	2	5	6	0	27	90	90	90	80	60	50	0	90	80	80	60	80	20	90	0	80	65	1	0	0	0	1	0	1	0	0	1
DT012	1	51	178	64	20.1995	0	1	0		5	3	3	2	1	3	2	1	1	4	6	1	27	60	50	50	60	50	40	50	50	50	50	40	40	40	50	0	40	45	1	1	0	1	1	0	1	0	1	0
DT013	1	63	167	75	26.8923	0	1	0		2	4	2	2	1	3	2	1	1	2	6	1	25	90	80	80	90	80	70	90	80	80	80	70	70	60	80	40	50	74.375	1	1	0	0	1	0	1	0	0	1
DT014	1	57	172	81	27.3797	0	1	0		7	4	3	2	1	3	2	1	1	2	6	0	25	65	60	80	100	70	50	50	80	50	80	80	70	70	80	60	50	68.4375	1	1	0	0	0	1	0	1	1	0
DT015	1	80	155	65	27.0552	0	1	0		3	3	2	2	0	3	2	0	2	0	6	1	21	60	60	70	70	0	0	0	70	60	70	60	50	60	40	0	60	45.625	1	1	1	0	1	0	1	0	0	0
DT016	1	62	156	72	29.5858	0	1	0		9	5	3	2	0	3	2	1	2	4	6	0	28	100	80	80	100	80	80	90	90	90	90	80	80	70	80	80	70	83.75	1	1	0	1	1	1	1	0	0	1
DT017	1	57	170	69	23.8754	0	0	0		12	5	3	2	1	3	2	1	2	4	5	0	28	100	90	70	100	70	60	60	90	90	90	80	90	70	90	60	80	80.625	1	1	0	0	1	0	1	0	0	0
DT018	1	64	160	68.5	26.7578	0	0	1	0	3	4	3	2	1	3	2	0	2	4	6	1	28																		1	1	0	0	1	0	1	0	0	1
DT019	1	63		55		0	0	0		7	3	3	2	1	2	2	1	1	2	4	0	21	90	50	80	30	30	10	10	80	70	90	90	50	50	80	70	80	60	1	1	1	1	1	0	0	1	0	1
DT021	1	60	168	57	20.1956	0	0	1	0	13	4	3	2	1	1	2	1	2	5	4	0	25	90	90	85	85	85	80	80	90	90	80	70	80	50	90	70	70	80.3125	1	0	0	0	1	1	1	0	0	1
DT024	1	65	166	60	21.7738	0	0	1	0	10	4	3	1	1	3	2	1	1	2	6	0	24	90	80	90	80	80	80	90	80	80	80	90	70	80	90	80	80	82.5	0	1	1	1	0	0	0	0	0	0
DT025	0	67	152	60	25.9695	0	1	0		3	1	0	1	0	1	2	1	0	2	6	1	15	100	80	100	80	80	50	100	80	80	90	90	80	80	80	60	60	80.625	1	1	1	1	0	0	1	1	1	1
DT027	0	64	154	67	28.251	1	1	0		6	5	3	2	1	3	2	0	1	0	6	1	24	70	70	80	80	50	60	70	70	70	70	60	70	70	70	60	60	67.5	0	1	1	1	1	1	0	1	0	0
DT028	1	62	157	64	25.9645	0	0	0		9	4	3	2	1	2	2	1	2	3	6	0	26	100	70	70	80	70	60	60	70	70	80	70	60	70	70	60	50	69.375	1	1	0	0	1	0	1	0	0	1
DT029	0	64	164	72	26.7698	0	1	0		15	5	3	2	1	2	2	1	2	2	6	0	26	100	100	80	80	80	50	100	70	100	80	100	80	50	80	80	50	80	1	1	1	1	0	1	0	1	0	1
DT030	0	80				0	1	1	0	9	4	2	2	1	3	0	1	1	0	6	0	20	90	90	90	90	70	60	90	90	100	90	80	80	70	80	0	80	78.125	1	0	0	0	1	0	1	0	0	1
DT032	0	50	159	50	19.7777	0	1	0	0	11	5	3	1	1	3	2	1	2	4	5	0	27	100	70	100	100	100	100	80	10	100	100	90	70	60	100	60	60	81.25	1	1	0	0	1	0	1	0	0	1
DT033	1	64	159	67	26.5021	0	1	0	0	13	5	3	2	1	3	2	1	2	3	6	0	28	100	90	90	100	100	80	100	100	100	100	90	90	0	100	100	90	89.375	1	1	0	1	1	0	1	0	0	1
DT034	1	53	171	89	30.4367	0	1	0	0	9	4	1	1	1	3	2	0	0	1	6	0	19	90	90	80	90	50	40	70	70	70	70	90	80	50	80	70	70	72.5	1	1	0	0	1	0	1	0	1	1
DT064	1	57	157.5	61.4	24.7518	0	0	1	1	14	3	3	2	1	2	2	1	1	2	6	0	23	99	100	100	98	98	95	99	100	100	50	99	94	95	95	50	50	88.875	1	0	0	0	1	1	1	0	0	1
DT065	1	67	170	70	24.2215	0	1	0		7	5	3	2	1	1	2	0	1	0	6	0	21	90	92	86	92	50	95	100	95	95	100	95	95	0	95	0	95	79.6875	1	1	1	1	0	0	0	1	0	0
DT066	1	63	170	60	20.7612	0	1	0		9	4	3	2	1	3	2	1	2	3	6	0	27	100	100	100	100	100	100	100	100	100	100	90	100	60	100	80	90	95	1	0	0	0	0	0	1	0	1	0
DT067	1	75	165	55.9	20.5326	0	1	0		9	4	3	2	1	3	2	1	1	1	6	0	24	80	70	40	80	80	20	50	70	60	60	80	60	20	80	0	30	55	1	0	0	0	0	0	0	0	0	0
DT068	1	67	170	68.5	23.7024	0	0	0		12	5	2	2	1	3	2	0	2	3	5	0	25	100	100	80	95	80	70	100	95	90	85	90	80	70	90	90	70	86.5625	1	0	0	0	1	0	1	0	0	0
DT071	1	72	163	68.2	25.669	0	1	0		11	4	3	2	1	3	2	1	1	3	6	0	26	98	50	70	80	40	20	80	100	100	100	100	100	70	100	70	50	76.75	1	1	0	0	1	0	1	0	0	0
DT077	0	61	156.25	54.5	22.3232	0	1	0		19	4	3	1	1	3	2	1	2	5	6	0	28	100	100	100	60	50	50	100	100	90	80	100	80	70	100	80	70	83.125	1	0	0	0	1	0	1	0	0	0
DT078	0	78	155	60	24.974	0	0	0		6	3	3	2	1	3	2	1	0	1	6	1	23	49	40	30	80	80	30	80	70	80	80	50	70	80	80	50	50	62.4375	1	1	0	0	1	0	1	0	0	0
DT086	1	60	172.5	65.9	22.1466	0	0	0		12	5	3	2	1	3	2	1	2	4	6	0	29	100	100	100	100	100	100	100	100	100	100	100	100	100	100	100	100	100	1	0	0	0	1	0	1	0	0	0
DT087	0	62	151.5	47.7	21	0	0	0		7	4	3	2	1	3	2	1	1	0	6	0	23	60	70	60	60	55	65	60	70	80	100	85	80	90	90	85	80	74.375	1	1	0	0	0	0	1	0	1	1
DT089	0	73	154	55.7	23	0	1	0		18	5	3	2	1	3	2	1	1	5	6	0	29	100	100	80	75	50	20	30	80	80	90	100	80	50	80	50	60	70.3125	1	1	0	0	1	0	1	0	0	0
DT091	1	64	170	75	26	0	1	0		9	4	3	2	1	3	2	1	2	3	6	0	27	90	70	70	50	50	30	60	60	70	70	60	50	40	70	50	50	58.75	1	1	1	1	0	1	1	1	0	1
DT092	1	70				0	1	0		16	5	3	2	0	3	2	1	2	0	6	0	24	90	90	40	70	70	30	80	90	90	80	100	90	90	80	40	40	73.125	1	1	0	0	0	1	1	1	1	0
DT093	1	53	172	77.3	26	0	1	0		11	5	3	2	1	3	2	1	0	1	6	0	24	100	100	100	100	50	50	100	100	100	80	80	70	70	100	50	70	82.5	1	1	0	0	1	0	1	0	0	0
DT094	0	71	149	42.5	19	0	2	0		10	5	3	2	1	3	2	1	2	1	6	0	26	80	50	50	20	0	0	50	60	60	60	60	20	20	50	0	0	36.25	1	0	0	0	1	0	1	0	1	1
DT0101	0	53	160	58	22.7	0	0	0	0	14	5	3	1	1	3	2	1	2	3	6	0	27	98	70	90	80	70	60	98	99	95	99	99	95	90	98	90	98	89.3125	1	0	0	0	0	0	1	0	0	0
DT0103	1	65	167	89	32	0	1	0	0	12	4	3	2	1	3	2	1	2	4	6	0	28	90	90	80	80	70	70	80	80	80	80	80	70	70	70	70	70	76.875	1	0	0	0	1	0	1	0	0	0
DT0104	1	59	168	68	24	0	1	0	0	11	5	3	2	1	3	2	1	2	1	6	0	26	100	90	90	90	90	90	100	100	100	100	100	100	90	90	90	90	94.375	1	0	0	0	1	0	1	0	0	0
[truncated: 296 more columns]
